# Supplementary material for: Influence of Right Atrial Pressure on the Prognosis of Patients with Rheumatic Mitral Stenosis Undergoing Percutaneous Mitral Balloon Valvuloplasty
Source: Diagnostics (Basel). 2024 Sep 19;14(18):2079. doi: 10.3390/diagnostics14182079 (PMC11431111; doi:10.3390/diagnostics14182079)
Supplement: Supplementary file 1 [file diagnostics-14-02079-s001.zip]

Archive with 1 entries (1 files):
- diagnostics-3113974-supplementary.pdf
